# Supplementary material for: A Method Enabling High-Throughput Sequencing of Human Cytomegalovirus Complete Genomes from Clinical Isolates
Source: PLoS One. 2014 Apr 22;9(4):e95501. doi: 10.1371/journal.pone.0095501 (PMC3995935; doi:10.1371/journal.pone.0095501)
Supplement: Table S2 — Performance of HCMV de novo genome assembly with 454 GS FLX and/or IGA datasets and different assembly software suites. (XLSX) [file pone.0095501.s002.xlsx]

## Sheet: Sheet1
Table S2. Performance of HCMV de novo genome assembly with 454 GS FLX and/or IGA datasets and different assembly software suites.
commercial software (CLC Genomics Workbench)		Merlin	BE/9/2010 p2	BE/9/2010 p5	BE/9/2010 p7	BE/9/2010 p11	BE/10/2010 i1 p2	BE/10/2010 i2 p2	BE/11/2010 p2	BE/11/2010 p5	BE/11/2010 p9	BE/21/2010 up	BE/21/2010 p4	BE/27/2010 i1 p4	BE/27/2010 i2 p4
454 GS FLX + IGA	# contigs (>1kb)	3	6	5	3	24	3	2	5	4	6	n.a.	8	27	3
	longest contig	193058	193038	193011	193065	193166	193090	193150	192982	193060	196086	n.a.	139320	127774	192750
	n50 contig length	193058	193038	193011	193065	1676	193090	193150	192982	193060	196086	n.a.	35801	1060	192750
	# contigs to cover genome	5	5	3	4	3	5	5	4	4	4	n.a.	7	6	5
	# gaps	3	2	1	1	0	0	0	0	0	0	n.a.	2	1	3
	mean gap length (min, max)	355 (237,584)	332 (70,594)	260	108	n.a.	n.a.	n.a.	n.a.	n.a.	n.a.	n.a.	217 (7,426)	202	108 (83,150)
454 GS FLX	# contigs (>1kb)	18	18	22	19	16	18	15	12	15	30	n.a.	10	54	9
	longest contig	50082	37306	43444	42296	51885	48746	99257	89765	71016	28028	n.a.	94297	40238	92609
	n50 contig length	17633	19335	14366	20623	15740	21815	28764	47324	28045	8378	n.a.	35812	3270	36969
	# contigs to cover genome	25	25	40	31	33	39	70	43	37	79	n.a.	12	69	13
	# gaps	6	6	23	11	15	14	48	22	23	40	n.a.	3	22	4
	mean gap length (min, max)	293 (55,826)	259 (1,609)	160 (1,1331)	137 (1,569)	151 (1,459)	76 (2,248)	258 (1,1963)	142 (1,487)	298 (1,1277)	201 (6,1394)	n.a.	28 (11,56)	142 (6,519)	243 (26,509)
IGA	# contigs (>1kb)	2	6	5	3	23	3	3	3	11	5	1650	4	28	4
	longest contig	193059	193038	193011	193068	193011	193088	193149	192983	100544	193086	95231	193112	89112	99495
	n50 contig length	193059	193038	193011	193068	193011	193088	193149	192983	72586	193086	1280	193112	3492	92911
	# contigs to cover genome	5	5	3	3	4	5	6	5	17	6	8	5	18	6
	# gaps	3	2	1	0	1	0	0	0	10	0	5	1	8	2
	mean gap length (min, max)	237 (40,584)	124 (102,145)	104	n.a.	304	n.a.	n.a.	n.a.	245 (81,528)	n.a.	132 (44,200)	104	270 (52,554)	570 (314,826)
freeware software		Merlin	BE/9/2010 p2	BE/9/2010 p5	BE/9/2010 p7	BE/9/2010 p11	BE/10/2010 i1 p2	BE/10/2010 i2 p2	BE/11/2010 p2	BE/11/2010 p5	BE/11/2010 p9	BE/21/2010 up	BE/21/2010 p4	BE/27/2010 i1 p4	BE/27/2010 i2 p4
454 GS FLX + IGA	# contigs (>1kb)	3	3	4	3	6	2	3	4	2	4	n.a.	3	42	10
phrap (MIRA + Velvet)	longest contig	193247	193653	193227	193071	232038	196491	139008	193739	193778	99791	n.a.	232116	132200	108087
	n50 contig length	193247	193653	193227	193071	232038	196491	139008	193739	193778	96235	n.a.	232116	99370	100186
	# contigs to cover genome	3	2	2	3	1	2	2	3	2	5	n.a.	1	4	6
	# gaps	1	0	0	0	0	0	1	0	0	1	n.a.	0	1	0
	mean gap length (min, max)	107	n.a.	n.a.	n.a.	n.a.	n.a.	5	n.a.	n.a.	57	n.a.	n.a.	21	n.a.
454 GS FLX	# contigs (>1kb)	24	18	31	23	22	25	25	24	24	46	n.a.	49	85	59
MIRA	longest contig	69940	73253	38829	74163	59761	64289	68073	66761	57429	29410	n.a.	52284	17874	39199
	n50 contig length	20405	31358	15393	33155	20856	25430	16166	27747	27630	5507	n.a.	18129	1918	9209
	# contigs to cover genome	29	23	44	30	27	35	36	30	32	89	n.a.	45	88	55
	# gaps	10	3	23	9	12	13	13	5	8	71	n.a.	0	34	1
	mean gap length (min, max)	107 (8,211)	209 (13,475)	217 (1,634)	98 (12,484)	107 (1,676)	117 (7,479)	130 (3,394)	164 (13,458)	54 (12,113)	177 (2,2175)	n.a.	n.a.	478 (11,1973)	962
IGA	hash value	31	31	31	31	31	31	31	31	31	31	31	31	31	31
Velvet	exp_cov	373	1500	2000	2000	1500	2000	1000	1500	1300	1000	1000	1000	300	100
	cov_cutoff	112	40	40	50	20	50	20	50	30	20	30	50	10	10
	# contigs (>1kb)	4	2	3	2	5	2	3	2	6	4	70	2	21	9
	longest contig	193252	193636	188154	193137	231956	195512	100525	195852	88161	99791	92639	139301	99317	81334
	n50 contig length	193252	193636	188154	193137	231956	195512	95423	195852	75632	96213	7250	139301	88625	72619
	# contigs to cover genome	6	2	4	3	3	4	4	2	9	5	6	2	6	12
	# gaps	2	0	0	0	0	0	2	0	1	1	2	0	4	5
	mean gap length (min, max)	104 (64,144)	n.a.	n.a.	n.a.	n.a.	n.a.	14 (6,22)	n.a.	36	57	777 (589,965)	n.a.	311 (21,688)	472 (38,739)
